# Supplementary material for: Targeting NRF2 Sensitizes Esophageal Adenocarcinoma Cells to Cisplatin through Induction of Ferroptosis and Apoptosis
Source: Antioxidants (Basel). 2022 Sep 21;11(10):1859. doi: 10.3390/antiox11101859 (PMC9598457; doi:10.3390/antiox11101859)
Supplement: Supplementary file 1 [file antioxidants-11-01859-s001.zip]

Archive with 1 entries (1 files):
- antioxidants-1864262-supplementary.pdf
